# Supplementary material for: Extraction-Free Absolute Quantification of Circulating miRNAs by Chip-Based Digital PCR
Source: Biomedicines. 2022 Jun 8;10(6):1354. doi: 10.3390/biomedicines10061354 (PMC9220272; doi:10.3390/biomedicines10061354)
Supplement: Supplementary file 1 [file biomedicines-10-01354-s001.zip]

Archive with 1 entries (1 files):
- biomedicines-1752953-supplementary.pdf
